# Supplementary material for: Exploring Peer Group and Cultural Influences on Substance Abuse Amongst School Learners in a Rural Community of Limpopo Province: A Qualitative Study
Source: Int J Environ Res Public Health. 2026 Jul 20;23(7):927. doi: 10.3390/ijerph23070927 (PMC13410280; doi:10.3390/ijerph23070927)
Supplement: Supplementary file 1 [file ijerph-23-00927-s001.zip]

Archive with 1 entries (1 files):
- ijerph-4343727-supplementary.pdf
